# Supplementary material for: A network psychometric analysis to advance the understanding of children’s physical literacy
Source: BMC Psychol. 2026 Apr 6;14:756. doi: 10.1186/s40359-026-04490-w (PMC13188483; doi:10.1186/s40359-026-04490-w)
Supplement: Supplementary file 1 — Supplementary Material 1. [file 40359_2026_4490_MOESM1_ESM.zip]

Archive with 5 entries (5 files):
- STROBE-cross-sectional_checklist_revised.docx
- Supplementary Figure S1 Edge weight sampling bootstrap .docx
- Supplementary Figure S2 The stability of EI.docx
- Supplementary Figure S3 Bootstrapped difference test .docx
- Supplementary Table 1 Overall PL and subdomain scores_revised.docx
